# Supplementary material for: Community socioeconomic deprivation and SARS-CoV-2 infection risk: findings from Portugal
Source: Eur J Public Health. 2021 Nov 11;32(1):145–50. doi: 10.1093/eurpub/ckab192 (PMC8689925; doi:10.1093/eurpub/ckab192)
Supplement: ckab192_Supplementary_Data [file ckab192_supplementary_data.zip]

Archive with 6 entries (6 files):
- ejph-2021-04-om-0433-File004.docx
- ejph-2021-04-om-0433-File005.docx
- ejph-2021-04-om-0433-File006.docx
- ejph-2021-04-om-0433-File007.docx
- ejph-2021-04-om-0433-File008.docx
- ejph-2021-04-om-0433-File009.docx
